# Supplementary material for: Optimizing Endodontic Surgery: A Systematic Review of Guided Tissue Regeneration, Grafting, and Platelet Concentrates vs. No Intervention
Source: Dent J (Basel). 2025 Feb 20;13(3):91. doi: 10.3390/dj13030091 (PMC11941754; doi:10.3390/dj13030091)
Supplement: Supplementary file 1 [file dentistry-13-00091-s001.zip]

Archive with 2 entries (2 files):
- Cover Letter_.pdf
- dentistry-3331456-supplementary.pdf
